# Supplementary material for: Spatiotemporal variations of zooplankton community structure in the oyster (Crassostrea gigas)-macroalgae reef dual ecosystems adjacent to Luanhe River Estuary
Source: PLoS One. 2024 Aug 8;19(8):e0308337. doi: 10.1371/journal.pone.0308337 (PMC11309474; doi:10.1371/journal.pone.0308337)
Supplement: S1 File — (XLSX) [file pone.0308337.s001.xlsx]

## Sheet: July 2016
Latin name	11	13	15	21	22	23	24	25	31	33
Euphysora spp.									1
Euphysa aurata			1					4
Phinlldium carolinae							1
Malagazzia taeniogonia	4	1	5	1		5		10	4	24
Clytia hemisphaerica	59		223	30	50		20	171	5	156
Lirilpe tetraphylla								1
Eirene ceylonensis	11	1	7	26	30	6	40	1	36	60
Pleurobrachia globosa				5
Beroe sp.			1
Penilia avirostris		3	43			1	40		4	24
Calanus sinicus	6	7	3	7	50	90	2020	108	15	36
Paracalanus parvus		4		2					1
Labibocera euchaeta									2
L. bipinnata	1	1		8	80	5	40	7	1	3
Calanopia thompsoni								1
Centropages tenuiremis	1			2		1			1
Centropages dorsispinatus							20
Acartia pacifica	2		1	2	5			14	2
Corycaeus affinis				3				1
Sagitta crassa	11	9	10	9	13	55	740	115	4	66
Leptochela gracilis					5	1		1
Gammaridae	1
Coprella sp.										3
Polychaeta larva								3
Lamellibranchiata larva				1				1
Cephalopoda larva									1
Gastropoda larva				2		3
Copepoda larva		5			30
Alima larva	2	1	4	3	20	1	20	10		12
Macrura larva	27	3	25	29	50	14	20	18	25	12
Nauplius larva（Cirripedia）	1			2					1
Zoea larva (Porcellana)				2					1	3
Zoea larva (Brachyura)	28		6	15	50	7	140	12	56	18
Megalopa larva (Brachyura)	3		5			1	20	5		3
Fish egg	1	1	1	1				2	3
Fish larva						1
	158	36	335	150	383	191	3121	485	163	420

## Sheet: September 2016
Latin name	D1	D2	D3	D4	S1	S2	S3	S4	S5	S6
Obelia spp.			1			5
Clytia hemisphaerica	2	1	8		5		20		40	10
Eirene menoni					2
Eirene ceylonensis	98	44	2	250	4	210	280	200	200	180
Pleurobrachia globosa	8	11	2	60	12	100	150	40	10	70
Calanus sinicus									5
Labibocera bipinnata			6
Calanopia thompsoni	36	3	2	30		10			20	60
Centropages dorsispinatus	2	2							20	5
Acartia bipinnata					6
Acartia pacifica
Oithona similis			1		4
Sagitta crassa	8	7	27	30	4	30	20	60	20	35
Leptochela gracilis	2
Polychaeta larva		4	3		2	20	20			5
Lamellibranchiata larva	2	3		10
Gastropoda larva	2	7		10	2
Copepoda larva					3
Macrura larva	10	1	12	10					15
Zoea larva (Brachyura)			1		1
Echinodermata larva									20
	170	83	65	400	45	375	490	300	350	365

## Sheet: May 2017
Latin name	D1	D2	D3	D4	S1	S2	S3	S4	S5	S6
中华哲水蚤	2	1	4	1			1		2	5
小拟哲水蚤								1
真刺唇角水蚤	18	8	32	9	3	8	2	4	13	26
双刺纺锤水蚤		6	1		9	2	6	3	3
细长涟虫			2			1
三叶针尾涟虫		3		1	5	2			2	2
强壮箭虫	135	36	55	4	39	17	11	20	26	88
瓣鳃类幼体				1						2
腹足类幼体	1		2	2	1
桡足类幼体	1							5
桡足类无节幼虫								1
长尾类幼体								1
糠虾幼体									1
合计	157	54	96	18	57	30	20	35	47	123

## Sheet: June 2017
Latin name	D1	D2	D3	D4	S1	S2	S3	S4	S5	S6
Euphysora spp.		10
Turritopsis nutricula									10
Calanus sinicus	200	240	80	380	15	9	10	30	80	840
Paracalanus parvus					1
Centropages mcmurrichi	120	260	230	40	64	82	150	160	260	80
Labibocera euchaeta							10	10	60
L. bipinnata									20
Eurytemora pacifica			10
Oithona similis						1
Acartia bipinnata			30		3	10	10		20
Sagitta crassa	120	20	10	80		5	10	7	40	160
Oikopleura dioica				20						40
Gastropoda larva	40	20			3	2		10	20	40
Macrura larva	420	180	100	160	27	18	110	130	440	440
Alima larva	20									20
Zoea larva (Brachyura)	180	130	10	60	2	3	10		10	680
Mysidacea larva		20
Fish larva	40	10	10		2	7	10		40	40
	1140	890	480	740	117	137	320	347	1000	2340

## Sheet: August 2017
Latin name	D1	D2	D3	D4	S1	S2	S3	S4	S5	S6
Phinlldium carolinae					3
Clytia hemisphaerica					4
Obelia spp.					1
Calanus sinicus	4	8	2	10		6	4	2	7	14
Paracalanus parvus
Labibocera bipinnata				10
Labibocera euchaeta	1	2					1
Calanopia thompsoni		4	1
Centropages dorsispinatus						1
Centropages tenuiremis
Coprella sp.							4
Gammaridae							3
Sagitta crassa	21	43	10	30	12	48	48	18	41	38
Polychaeta larva	5	7	1	10	5	3	4	4	3	2
Lamellibranchiata larva	9	6	2	20	1	13	5	35	15	16
Lingula larva	1	2					1		1	1
Gastropoda larva	7	17	3	10	14	5	4	12	9	7
Alima larva	1	2	1							1
Macrura larva	22	13	3		1	11	10	11	5	16
Zoea larva (Brachyura)		2	2		1		1
Megalopa larva (Brachyura)	1				1				2
Zoea larva (Porcellana)				10
Echinodermata larva
Fish larva		1					1			1
Fish egg	1						1	1
	73	107	25	100	43	87	87	83	83	96

## Sheet: October 2017
Latin name	D1	D2	D3	D4	S1	S2	S3	S4	S5	S6
Eucheilota menoni				1
Euphysora spp.				1
Pleurobrachia globosa										1
Calanus sinicus	9	18	36	11	2	4	2		13	51
Paracalanus parvus				1			95			1
Labibocera bipinnata	1	1	2	1				1	1	3
Labibocera euchaeta	6		2	10				1	6	15
Calanopia thompsoni	2	1	7	5	1	1			3	6
Centropages dorsispinatus										1
Centropages tenuiremis		1					5
Acartia pacifica			1					2	1
Oithona similis							90
Corycaeus affinis		2
Harpacticoida							30
Eudorella pacifica								1
Acetes chinensis									1
Alpheus sp.						1
Sagitta crassa	42	45	90	27	24	32	9	38	27	70
Polychaeta larva	1	1		1					1
Lamellibranchiata larva							40
Gastropoda larva			1				5	1		1
Macrura larva										1
Copepoda larva							60
Mysidacea larva						1
	61	69	139	58	27	39	336	44	53	150
